# Supplementary material for: Seismic control of large prehistoric rockslides in the Eastern Alps
Source: Nat Commun. 2021 Feb 16;12:1059. doi: 10.1038/s41467-021-21327-9 (PMC7886888; doi:10.1038/s41467-021-21327-9)
Supplement: Supplementary file 6 — Supplementary Data 1 [file 41467_2021_21327_MOESM6_ESM.csv]

Supplementary Table 7: ML 5.3 Namlos earthquake in 1930 - intensity data points
ML 5.3 earthquake in Namlos at 1930-10-07 / 11:27 p.m.
location	latitude	longitude	local intensity
Aach	47,521	9,971	5
Abfaltersbach	46,758	12,531	3,5
Abtenau	47,564	13,346	3,5
Ach	48,156	12,84	3,5
Achenkirch	47,528	11,708	5
Achensee	47,457	11,709	5
Achenwald	47,565	11,674	1
Aigen	47,792	13,071	4
Ampflwang im Hausruckwald	48,093	13,567	3,5
Amstetten	48,124	14,872	3,5
Andorf	48,372	13,578	3,5
Antiesenhofen	48,345	13,395	4
Arzl im Pitztal	47,207	10,763	5
Aschach an der Donau	48,369	14,022	3,5
Aspach	48,185	13,306	3,5
Attersee	47,916	13,535	4
Bad Aussee	47,61	13,784	3,5
Bad Bayersoien	47,691	10,995	4
Bad Goisern	47,643	13,619	4
Bad Hall	48,034	14,21	felt
Bad Hindelang	47,507	10,371	4,5
Bad Hofgastein	47,172	13,109	4
Bad Ischl	47,713	13,62	3,5
Bad Kohlgrub	47,666	11,05	5,5
Bad Schallerbach	48,233	13,923	3,5
Badgastein	47,113	13,136	4
Balderschwang	47,466	10,104	5
Bernbeuren	47,736	10,779	5
Berwang	47,409	10,749	6,5
Bichlbach	47,418	10,792	felt
Birgsau	47,334	10,268	3
Bischofshofen	47,418	13,211	4
Bludenz	47,161	9,82	3
Blühnbach	47,48	13,105	4
Bozen	46,495	11,354	felt
Brand	47,393	10,725	6,5
Brandenberg	47,491	11,896	4,5
Braunau am Inn	48,258	13,037	3
Bregenz	47,505	9,747	4
Brixlegg	47,431	11,88	felt
Bruck an der Grossglocknerstrasse	47,281	12,825	4,5
Burgberg im Allgäu	47,538	10,286	4
Donaudorf	48,194	15,052	felt
Doren	47,494	9,88	4
Dorf an der Pram	48,279	13,627	3
Dorfgastein	47,243	13,11	4
Ebbs	47,631	12,216	3
Eben im Pongau	47,407	13,392	3,5
Ebensee	47,812	13,77	4
Eckbach	48,129	12,997	3
Eferding	48,31	14,023	3,5
Ehrwald	47,398	10,926	6
Elbigenalp	47,293	10,438	5
Elmen	47,34	10,549	4
Ettal	47,568	11,094	4,5
Faistenau	47,778	13,234	3,5
Farchant	47,53	11,112	5
Feldkirch	47,24	9,596	4
Fischen im Allgäu	47,46	10,273	4
Flaurling	47,291	11,122	felt
Fliess	47,122	10,629	4
Flirsch	47,149	10,413	4
Fohnsdorf	47,208	14,678	felt
Forchach	47,42	10,592	6
Frankenburg am Hausruck	48,067	13,489	3,5
Fricken	47,513	10,468	felt
Frohnleiten	47,272	15,321	3,5
Fusch an der Grossglocknerstrasse	47,229	12,826	4,5
Füssen	47,569	10,704	6
Gallspach	48,207	13,812	3,5
Garmisch	47,492	11,086	5
Gaspoltshofen	48,143	13,736	3,5
Gattern	48,542	13,481	felt
Geboltskirchen	48,154	13,633	3,5
Gmünd	46,908	13,537	3,5
Gmunden	47,921	13,799	3,5
Goldegg	47,319	13,1	4
Golling an der Salzach	47,594	13,172	4,5
Görisried	47,707	10,509	5
Grän	47,504	10,554	5,5
Grein	48,229	14,854	3
Gries	47,073	11,024	3
Gries im Sellrain	47,197	11,156	4
Grieskirchen	48,238	13,829	4
Grins	47,143	10,518	4,5
Grödig	47,741	13,037	1
Gross-Gerungs	48,575	14,957	3
Grossgmain	47,725	12,908	4
Haag	48,108	14,569	3,5
Haag am Hausruck	48,185	13,641	3,5
Hägerau	47,249	10,31	felt
Haidershofen	48,077	14,458	4
Haiming	47,258	10,886	6
Haldensee	47,493	10,561	5
Hall in Tirol	47,289	11,507	3,5
Hallstatt	47,563	13,646	4
Häselgehr	47,31	10,491	5
Haslach an der Mühl	48,577	14,039	4
Heimenkirch	47,629	9,904	3
Heiterwang	47,446	10,751	6,5
Hergatz	47,648	9,83	3
Hieflau	47,605	14,751	3
Hinterriß	47,472	11,471	4
Hintersee	47,715	13,286	4
Hinterthiersee	47,585	12,066	3,5
Hochburg	48,131	12,879	3,5
Hochfilzen	47,47	12,619	4
Höf	48,321	15,065	3
Hohenems	47,364	9,689	3,5
Hohenschwangau	47,559	10,741	5,5
Hollabrunn	48,565	16,082	felt
Holzgau	47,264	10,344	5
Immenstadt	47,56	10,218	5,5
Imst	47,243	10,742	6
Imsterberg	47,027	10,698	5,5
Innervillgraten	46,81	12,375	felt
Innsbruck	47,269	11,397	4,5
Inzing	47,275	11,195	4,5
Ischgl	47,013	10,294	4,5
Julbach	48,659	13,864	3,5
Kaisers	47,216	10,303	felt
Kaltenbach	47,292	11,873	4
Kammer	47,945	13,596	3
Kappl	47,518	10,459	5
Kaprun	47,274	12,765	4
Kartitsch	46,727	12,504	3,5
Kauns	47,08	10,693	felt
Kefermarkt	48,443	14,541	3,5
Kematen in Tirol	47,254	11,272	4
Kempten	47,729	10,318	5
Kienzen	47,501	10,505	felt
Kimpling	48,27	13,67	3,5
Kirchberg bei Ried	48,225	13,436	4
Kirchberg in Tirol	47,447	12,317	4
Kirchbichl	47,514	12,089	felt
Kitzbühel	47,448	12,391	4,5
Köflach	47,065	15,083	3
Königswiesen	48,408	14,84	1
Kössen	47,67	12,405	felt
Kramsach	47,447	11,877	4
Kranzegg	47,585	10,324	4
Krems an der Donau	48,412	15,596	3,5
Krimml	47,222	12,174	felt
Kuchl	47,629	13,147	4,5
Kufstein	47,583	12,173	4
Kundl	47,469	11,986	3,5
Ladis	47,076	10,652	4,5
Lambach	48,092	13,875	4
Landeck	47,139	10,573	4,5
Langen	47,511	9,83	4
Langen am Arlberg	47,134	10,122	3
Lechaschau	47,487	10,704	6,5
Lechleiten	47,267	10,203	felt
Lend	47,296	13,049	4
Lienz	46,833	12,767	3
Liezen	47,571	14,245	felt
Lindau	47,554	9,683	felt
Lindenberg im Allgäu	47,602	9,885	4
Lindenhof	47,572	10,961	5
Linz	48,298	14,268	3
Lofer	47,587	12,694	felt
Mallnitz	46,99	13,172	3,5
Maria Alm am Steinernen Meer	47,409	12,906	4
Maria Schmolln	48,14	13,218	3,5
Mariazell	47,775	15,32	3
Matrei am Brenner	47,13	11,46	4,5
Mattighofen	48,102	13,151	3,5
Mattsee	47,971	13,104	4
Mauerkirchen	48,192	13,138	4
Maurach	47,426	11,754	4
Mayrhofen	47,168	11,868	4
Mehrerau	47,506	9,722	3
Mehrnbach	48,207	13,435	4
Meran	46,669	11,164	felt
Mieders	47,166	11,384	4,5
Mittenwald	47,444	11,264	5,5
Mittersill	47,28	12,484	4
Möllbrücke	46,835	13,371	3
Mondsee	47,857	13,348	4
Mörtschach	46,919	12,918	felt
Mötz	47,283	10,957	5,5
Munderfing	48,068	13,181	3,5
Münzkirchen	48,486	13,571	4
Murau	47,111	14,171	felt
Musau	47,535	10,67	6
Namlos	47,356	10,659	7,5
Nassereith	47,317	10,84	6,5
Nauders	46,893	10,506	3
Nesselwang	47,622	10,499	4
Nesselwängle	47,487	10,612	6,5
Neukirchen am Grossvenediger	47,255	12,279	4
Neukirchen am Walde	48,407	13,78	1
Neustift im Stubaital	47,111	11,308	4,5
Nofels	47,254	9,577	felt
Nüziders	47,174	9,802	4
Oberalm	47,7	13,099	felt
Oberammergau	47,596	11,066	5
Oberau	47,56	11,132	4
Obereitzing	48,236	13,431	4
Oberjoch	47,516	10,406	4,5
Oberlängenfeld	47,07	10,972	4,5
Obernberg am Brenner	47,018	11,423	4
Obernberg am Inn	48,322	13,335	3,5
Oberndorf bei Salzburg	47,94	12,946	4
Oberperfuss	47,245	11,251	4,5
Oberpettnau	47,301	11,141	4
Oberstaufen	47,554	10,023	4
Oberstdorf	47,402	10,297	5,5
Obertressen	47,62	13,784	felt
Obsteig	47,298	10,928	5,5
Ötz	47,203	10,9	6
Ohlstadt	47,634	11,23	5
Orth an der Donau	48,144	16,702	3
Ostermiething	48,041	12,832	4
Ötztal Bahnhof	47,237	10,859	6
Patenkirchen	47,495	11,109	4,5
Peiting	47,794	10,924	4,5
Pettneu am Arlberg	47,148	10,342	felt
Peuerbach	48,345	13,772	3
Pfaffenhofen	47,298	11,084	felt
Pfaffstätt	48,075	13,146	felt
Pfunds	46,968	10,546	4
Pians	47,137	10,514	felt
Pinsdorf	47,929	13,768	felt
Prambachkirchen	48,318	13,905	3
Pregarten	48,356	14,531	3,5
Prutz	47,077	10,669	4,5
Puchenau	48,31	14,24	3,5
Puchheim	48,011	13,726	3,5
Radenthein	46,803	13,708	felt
Ranshofen	48,233	13,018	3,5
Rauris	47,23	12,998	1
Reichersberg	48,338	13,361	felt
Reith im Alpbachtal	47,417	11,878	4
Reutte	47,487	10,72	6,5
Ried im Innkreis	48,209	13,488	3,5
Rieden am Forggensee	47,617	10,713	4
Rietz	47,285	11,033	felt
Rohrbach in Oberösterreich	48,572	13,989	4
Roppen	47,218	10,814	felt
Roßhaupten	47,653	10,718	4
Rotholz	47,388	11,799	4
Rückholz	47,656	10,54	4
Salzburg	47,805	13,036	4
Sandl	48,561	14,644	1
Sankt Anton am Arlberg	47,132	10,27	5
Sankt Georgen im Attergau	47,933	13,49	4
Sankt Johann am Walde	48,123	13,284	1
Sankt Johann im Pongau	47,35	13,206	3,5
Sankt Johann im Walde	46,902	12,629	3
Sankt Johann in Tirol	47,522	12,429	4
Sankt Martin	47,465	13,381	3,5
Sankt Michael im Lungau	47,099	13,639	4,5
Sankt Pölten	48,206	15,625	felt
Sankt Thomas	48,286	13,879	1
Sankt Veit in Defereggen	46,927	12,427	4
Sankt Wolfgang im Salzkammergut	47,74	13,449	4
Sauerbrunn	47,776	16,326	felt
Sautens	47,209	10,865	felt
Schalchen	48,12	13,161	felt
Schärding	48,458	13,432	3,5
Scharnitz	47,389	11,263	4,5
Schattwald	47,518	10,464	5
Scheffau am Wilden Kaiser	47,529	12,251	4
Schluderbach	46,62	12,217	felt
Schönberg im Stubaital	47,187	11,408	4
Schönwies	47,2	10,659	4,5
Schoppernau	47,315	10,019	3,5
Schwanenstadt	48,055	13,776	4
Schwaz	47,348	11,714	4
Schwertberg	48,275	14,58	3,5
See im Paznaun	47,084	10,471	4
Seefeld in Tirol	47,33	11,186	4
Seeg	47,653	10,612	4
Sellrain	47,217	11,222	4,5
Serfaus	47,039	10,609	felt
Sierning	48,045	14,308	3
Sigharting	48,397	13,598	3,5
Sillian	46,751	12,422	3,5
Silz	47,265	10,93	6
Sölden	46,968	11,006	felt
Söll	47,504	12,193	4
Sonthofen	47,516	10,281	4,5
Stams	47,276	10,982	felt
Stanzach	47,384	10,564	6
Steeg	47,242	10,291	felt
Steig	47,52	10,452	4
Steinfeld	46,759	13,249	felt
Steingaden	47,701	10,86	5
Steyr	48,042	14,42	3,5
Steyrermühl	47,993	13,802	3,5
Stockach	47,261	10,38	5
Strengen	47,128	10,467	4
Strobl	47,717	13,484	4
Sulzberg	47,661	10,349	4
Sulzlbach	47,256	10,371	felt
Tannheim	47,497	10,519	5,5
Taufkirchen an der Pram	48,413	13,537	3
Taxenbach	47,292	12,961	felt
Telfs	47,309	11,075	6
Thaur	47,294	11,475	4
Thomasroith	48,082	13,624	3,5
Tiefbrunnau	47,767	13,287	felt
Tiefenbach	47,421	10,246	5,5
Tösens	47,018	10,61	4
Trins	47,084	11,42	4
Umhausen	47,138	10,928	5
Unken	47,651	12,728	4
Unterach	47,803	13,487	4
Unterlängenfeld	47,077	10,971	4,5
Untermieming	47,296	10,986	5,5
Unterpinswang	47,546	10,67	6
Vermunt	46,932	10,055	felt
Vichtenstein	48,527	13,652	3,5
Vils	47,551	10,632	6,5
Vinaders	47,026	11,462	4
Vöcklabruck	48,008	13,656	3,5
Volders	47,289	11,569	felt
Vorderhornbach	47,371	10,542	6
Vorderriß	47,559	11,436	4
Waasen	48,1	15,218	3
Waizenkirchen	48,329	13,857	3,5
Walchensee	47,588	11,313	4
Waldhausen im Strudengau	48,275	14,946	3
Waldzell	48,135	13,427	4
Wängle	47,487	10,69	7
Wattens	47,292	11,593	4
Weiler im Allgäu	47,582	9,916	4
Weissenbach am Lech	47,445	10,645	6,5
Weissensee	47,582	10,628	5
Wels	48,161	14,027	3,5
Werfen	47,477	13,188	4
Wertach	47,604	10,409	5
Weyregg am Attersee	47,903	13,572	4
Wien	48,207	16,37	felt
Wildermieming	47,32	11,007	5,5
Wildshut	48,009	12,864	3
Wörgl	47,487	12,066	4
Zams	47,16	10,589	5
Zell am See	47,325	12,798	4
Zell am Ziller	47,236	11,883	4
Zöblen	47,508	10,479	felt
